# Supplementary material for: StabLyzeGraph: High‐throughput screening of combinatorial mutations using graph neural networks
Source: Protein Sci. 2026 Mar 7;35(4):e70534. doi: 10.1002/pro.70534 (PMC12967658; doi:10.1002/pro.70534)
Supplement: Supplementary file 2 — Data S2. Supporting Information. [file PRO-35-e70534-s001.xlsx]

## Sheet: Dataset_Performance_Classificat
DATASETS	Protein Length	Actives	Inactives	Optimal Threshold	Hidden	Dropout	Precision	Recall	FPR	F1 Score	ROC AUC	PRC AUC	MCC
Dataset 1	164	75	215	0.989013	128	0.2	1	0.9333	0	1	1	1	0.95505
Dataset 2	354	47	302	0.740371	128	0.2	0.735439	0.86889	0.12667	0.735439	0.927407	0.780547	0.720117
Dataset 3	130	13	52	0.878181	128	0.2	1	0.6	0	1	1	1	0.737901
Dataset 4	302	76	47	0.626796	128	0.2	1	0.908333	0	1	0.995889	0.997778	0.890023
Dataset 5	254	66	89	0.726007	128	0.2	0.984615	0.924176	0.01111	0.984615	0.999145	0.998901	0.921885
Dataset 6	448	239	579	0.891767	128	0.2	0.987755	0.974911	0.005217	0.987755	0.998877	0.997732	0.973532
Dataset 7	148	31	90	0.896474	128	0.2	1	0.838095	0	1	1	1	0.891044
Dataset 8	153	74	14	0.736546	128	0.2	1	0.929524	0	1	1	1	0.815835
Dataset 12	155	42	35	0.775682	128	0.2	1	0.880556	0	1	1	1	0.877767
Dataset 16	231	59	498	0.668278	128	0.2	0.486482	0.757576	0.317919	0.486482	0.699138	0.49024	0.431023
Dataset 17	268	27	19	0.759841	128	0.2	1	0.81333	0	1	1	1	0.801413
Dataset 18	537	12	80	0.817507	128	0.2	1	0.566667	0	1	1	1	0.728444
Dataset 19	170	24	19	0.639839	128	0.2	0.95	0.7	0.06667	0.95	0.895	0.920571	0.64711
Dataset 21	159	20	75	0.946166	128	0.2	1	0.75	0	1	1	1	0.838525
Dataset 23	147	24	38	0.645289	128	0.2	0.722222	0.63	0.225	0.72222	0.702857	0.685656	0.438885
Dataset P00644	231	413	69	0.476931	128	0.2	0.888531	0.886189	0.127059	0.888531	0.923613	0.908725	0.768996
Dataset P00648	157	136	17	0.636627	128	0.2	0.971429	0.941005	0.024242	0.971429	0.984035	0.964144	0.919915
Dataset P00720	164	67	31	0.567639	128	0.2	0.93007	0.805495	0.05619	0.93007	0.934746	0.945837	0.76021
Dataset 5H2C	458	19	14	0.426955	128	0.2	0.666667	0.63333	0.266667	0.666667	0.745556	0.747698	0.379473
Dataset ADGRL1	1515	51	15	0.491083	128	0.2	0.687956	0.703636	0.178947	0.687956	0.831388	0.761342	0.525833

## Sheet: Selected_3_Datasets
Dataset	Category	Actives	Inactives	Protein Length	Unique Mutation Positions
DataSet_6	Best	239	579	448	44
DataSet_19	Moderate	24	19	170	22
Dataset 5H2C	Worst	19	14	458	15
